# Supplementary material for: Diagnosis of Indigenous Non-Malarial Vector-Borne Infections from Malaria Negative Samples from Community and Rural Hospital Surveillance in Dhalai District, Tripura, North-East India
Source: Diagnostics (Basel). 2022 Feb 1;12(2):362. doi: 10.3390/diagnostics12020362 (PMC8871021; doi:10.3390/diagnostics12020362)
Supplement: Supplementary file 1 [file diagnostics-12-00362-s001.zip]

Archive with 1 entries (1 files):
- diagnostics-1529894-supplementary.pdf
